# Supplementary material for: Leptospira borgpetersenii Leucine-Rich Repeat Proteins and Derived Peptides in an Indirect ELISA Development for the Diagnosis of Canine Leptospiral Infections
Source: Trop Med Infect Dis. 2022 Oct 17;7(10):311. doi: 10.3390/tropicalmed7100311 (PMC9610812; doi:10.3390/tropicalmed7100311)
Supplement: Supplementary file 1 [file tropicalmed-07-00311-s001.zip]

Archive with 2 entries (2 files):
- tropicalmed-1930651-supplementary data S1-for proof.pdf
- tropicalmed-1930651-supplementary Table S1-for proof.pdf
